# Supplementary material for: Reproduction Evaluation and Transcription Analysis of Aphis gossypii under Various Photoperiods
Source: Insects. 2022 Nov 30;13(12):1105. doi: 10.3390/insects13121105 (PMC9787806; doi:10.3390/insects13121105)
Supplement: Supplementary file 1 [file insects-13-01105-s001.zip]

Archive with 1 entries (1 files):
- insects-1990995-SI.pdf
